# Supplementary material for: Deciphering the Regulatory Circuits of RA3 Replication Module - Mechanisms of the Copy Number Control
Source: Int J Mol Sci. 2022 Sep 1;23(17):9964. doi: 10.3390/ijms23179964 (PMC9455977; doi:10.3390/ijms23179964)
Supplement: Supplementary file 1 [file ijms-23-09964-s001.zip]

Archive with 6 entries (6 files):
- FigureS1.pdf
- FigureS2.pdf
- FigureS3.pdf
- FigureS4.pdf
- FigureS5.pdf
- FigureS6final.pdf
